# Supplementary material for: Predictive Modeling of Hospital Readmission of Schizophrenic Patients in a Spanish Region Combining Particle Swarm Optimization and Machine Learning Algorithms
Source: Biomimetics (Basel). 2024 Dec 11;9(12):752. doi: 10.3390/biomimetics9120752 (PMC11673248; doi:10.3390/biomimetics9120752)
Supplement: Supplementary file 1 [file biomimetics-09-00752-s001.zip]

Archive with 1 entries (1 files):
- biomimetics-3332765-supplementary.pdf
